# Supplementary material for: Correction: Diet Modification and Metformin Have a Beneficial Effect in a Fly Model of Obesity and Mucormycosis
Source: PLoS One. 2025 Jan 9;20(1):e0317530. doi: 10.1371/journal.pone.0317530 (PMC11717175; doi:10.1371/journal.pone.0317530)
Supplement: S1 File — (XLSX) [file pone.0317530.s001.xlsx]

## Sheet: Raw Data Fig. 2 and 3
Weight in mg/fly	Days	RF					HFD					HFD-HFD (MET)					HFD (MET)-HFD (MET)					HFD (MET)-RF					HFD-RF
	0	1.4	1.6	1.5			1.4	1.3	1.45			1.95	1.85	1.6			1.3	1.35	1.3			1.4	1.3	1.3			1.7	1.8	1.8
	2	1.1	1.3	1.3			2.63	1.95	1.85			1.44	1.07	1.4			1.46	1	1.3			1.46	1.2	1.15			1.3	1	1.2
	4	1.36	1.35	1.3			1.76	1.8	1.9			1.45	1.3	1.4			1.3	1.2	1.2			1.4	1.25	1.3			1.3	1.2	1.2
	6	1.2	1.4	1.35			1.7	1.9	1.9			1.36	1.3	1.35			1.1	1.3	1.35			1.3	1.2	1.4			1	1.3	1.3
	8	1.2	1.3	1.3			1.7	1.65	1.8			1.4	1.3	1.35			1.4	1.2	1.3			1.3	1.35	1.41			1.3	1.3	1.4
Triglycerides (TAG)
μg/mg fly tissue	Days	RF					HFD					HFD-HFD (MET)					HFD (MET)-HFD (MET)					HFD (MET)-RF					HFD-RF
	0	24	24.2	30.2	42	50	24	24.2	30.2	42	50	49	52	62	58	60	45	64	55	63	45	68	50	56	50	53	49	52	62	58	60
	2	41.3	46.1	42	46	43	49	52	62	58	60	45	64	55	63	45	68	50	56	50	53	48	51	52.5	51	52.5	44.9	52	62	61.1	60
	4	60.2	60.9	57.8	56	55	76.6	78.5	80.9	88	90	45	45	48	54	66	55	52	52	52	52	53	52	45	46	45	37.9	45	45	58	59
	6	60	58	62	60	47.8	84	95	115	113	105	42	45	51	50	60	50	51	47	51	51	43	41	41	38	40	45	40.1	37.1	50	57
	8	61	59	61	61	59	125	120	116	126	115	40	53	50	45	51	43	41	40	50	40	39.4	35	37	34.5	35	25	27.1	45	40	40
Glucose
mg/dL	Days	RF					HFD					HFD-HFD (MET)					HFD (MET)-HFD (MET)					HFD (MET)-RF					HFD-RF
	0	430.1	430.5	480.56	450	430.88	430.1	430.5	480.56	450	430.88	530.9	630	650	630	650	590	570	450	610.1	570	360	350	360	360	365	630	340	340	540	660
	2	510.6	480.56	520.1	460.7	510.6	630	520.5	340	540	650	610.1	570	450	560	445	360	370	360	360	380	450	362	360	450	360	380	380	360	360	380
	4	520.1	480.5	510.6	590.3	520.1	630	630	660	650	660	590.3	410.3	540	415	530	590	600	610	590	590	360	340	360	358	360	410.3	450	430.1	400	410
	6	480.5	490.2	460.7	620.94	550.7	1280	860.5	1120	990.28	1240.1	580	590.3	620.9	590.3	620.9	590	600	600	620	600	420	450	400	415	410	560	580	540	560	540
	8	890	800	840	710	810	1330	1350	1340	1380.4	1320	900	810	810	810	810	610	560	590	610	580	790	790	630	800	630	720	810	920	920	720
		Figure 2
							Figure 3

## Sheet: Raw Data Fig, 4
		Glucose (mg/dL)				Triglycerides (μg/mg fly tissue)
	HFD (Control)	340.1	530.9	359.1	430	49	52	51	52
	HFD (MET) (Infection)	640	710.9	640	690	48	43	48	48
	HFD-RF(Infection)	570.5	540.5	565	555	53	43	55	50
	HFD (Infection)	930.9	890.9	930	900	59	55	58	56
	RF (Control)	450	390.5	440	390	49	45	40	45
	RF (Infection)	770.3	820.7	765	778	46	48	47	45

## Sheet: Raw Data Fig. 5AB
	Fig. 5A
				Fig. 5B
	Control (RF)	Control (HFD)	RF	HFD	HFD-RF	HFD-HFD(MET)	HFD (MET)-HFD(MET)		0	Survived
Day	N = 29	N = 29	N = 73	N = 87	N = 74	N = 72	N = 69		1	Died
4	0
4	0
4	0
4	0
4	0
4	0
4	0
4	0
4	0
4	0
4	0
4	0
4	0
4	0
4	0
4	0
4	0
4	0
4	0
4	0
4	0
4	0
4	0
4	0
4	0
4	0
4	0
4	0
4	0
1		1
2		1
4		0
4		0
4		0
4		0
4		0
4		0
4		0
4		0
4		0
4		0
4		0
4		0
4		0
4		0
4		0
4		0
4		0
4		0
4		0
4		0
4		0
4		0
4		0
4		0
4		0
4		0
4		0
1			1
1			1
1			1
1			1
1			1
1			1
1			1
1			1
1			1
1			1
1			1
1			1
1			1
1			1
1			1
1			1
1			1
1			1
1			1
1			1
1			1
1			1
1			1
1			1
1			1
1			1
2			1
2			1
2			1
2			1
2			1
2			1
2			1
2			1
2			1
2			1
2			1
2			1
2			1
2			1
2			1
2			1
2			1
2			1
2			1
2			1
2			1
2			1
2			1
2			1
2			1
2			1
2			1
2			1
2			1
2			1
2			1
2			1
2			1
2			1
2			1
3			1
3			1
3			1
4			0
4			0
4			0
4			0
4			0
4			0
4			0
4			0
4			0
1				1
1				1
1				1
1				1
1				1
1				1
1				1
1				1
1				1
1				1
1				1
1				1
1				1
1				1
1				1
1				1
1				1
1				1
1				1
1				1
1				1
1				1
1				1
1				1
1				1
1				1
1				1
1				1
1				1
1				1
1				1
1				1
1				1
1				1
1				1
1				1
1				1
1				1
1				1
1				1
1				1
1				1
1				1
1				1
1				1
1				1
2				1
2				1
2				1
2				1
2				1
2				1
2				1
2				1
2				1
2				1
2				1
2				1
2				1
2				1
2				1
2				1
2				1
2				1
2				1
2				1
2				1
2				1
2				1
2				1
2				1
2				1
2				1
2				1
2				1
2				1
2				1
2				1
2				1
2				1
3				1
3				1
3				1
3				1
3				1
3				1
3				1
1					1
1					1
1					1
1					1
1					1
1					1
1					1
1					1
1					1
1					1
1					1
1					1
1					1
1					1
1					1
1					1
1					1
1					1
1					1
1					1
1					1
1					1
1					1
1					1
1					1
1					1
1					1
2					1
2					1
2					1
2					1
2					1
2					1
2					1
2					1
2					1
2					1
2					1
2					1
2					1
2					1
2					1
2					1
2					1
2					1
2					1
2					1
2					1
2					1
2					1
2					1
2					1
2					1
2					1
2					1
2					1
2					1
2					1
2					1
2					1
2					1
2					1
2					1
2					1
2					1
2					1
2					1
2					1
2					1
2					1
2					1
2					1
2					1
3					1
1						1
1						1
1						1
1						1
1						1
1						1
1						1
1						1
1						1
1						1
1						1
1						1
1						1
1						1
1						1
1						1
1						1
1						1
1						1
1						1
1						1
1						1
1						1
1						1
1						1
1						1
1						1
1						1
1						1
1						1
1						1
1						1
1						1
1						1
1						1
1						1
2						1
2						1
2						1
2						1
2						1
2						1
2						1
2						1
2						1
2						1
2						1
2						1
2						1
2						1
2						1
2						1
2						1
2						1
2						1
2						1
2						1
2						1
3						1
3						1
3						1
4						1
4						1
4						0
4						0
4						0
4						0
4						0
4						0
4						0
4						0
4						0
1							1
1							1
1							1
1							1
1							1
1							1
1							1
1							1
1							1
1							1
1							1
1							1
1							1
1							1
1							1
1							1
1							1
1							1
1							1
1							1
2							1
2							1
2							1
2							1
2							1
2							1
2							1
2							1
2							1
2							1
2							1
2							1
2							1
2							1
2							1
2							1
2							1
2							1
2							1
2							1
2							1
2							1
2							1
2							1
2							1
2							1
2							1
2							1
2							1
2							1
2							1
2							1
2							1
2							1
2							1
2							1
2							1
2							1
2							1
3							1
4							1
4							0
4							0
4							0
4							0
4							0
4							0
4							0
4							0

## Sheet: Raw Data Fig. 5CD
	Fig. 5C
				Fig. 5D
	Control (RF)	Control (HFD)	RF	HFD	HFD (MET)-HFD (MET)	HFD-RF	HFD-HFD (MET)		0	Survived
Day	N = 20	N = 20	N = 58	N = 66	N = 58	N= 53	N= 56		1	Died
3	1
4	0
4	0
4	0
4	0
4	0
4	0
4	0
4	0
4	0
4	0
4	0
4	0
4	0
4	0
4	0
4	0
4	0
4	0
4	0
3		1
4		0
4		0
4		0
4		0
4		0
4		0
4		0
4		0
4		0
4		0
4		0
4		0
4		0
4		0
4		0
4		0
4		0
4		0
4		0
1			1
1			1
1			1
1			1
1			1
1			1
1			1
1			1
1			1
1			1
1			1
1			1
1			1
1			1
2			1
2			1
2			1
2			1
2			1
2			1
2			1
2			1
2			1
2			1
2			1
2			1
2			1
2			1
2			1
2			1
2			1
2			1
2			1
2			1
2			1
3			1
3			1
3			1
3			1
3			1
3			1
3			1
3			1
3			1
4			1
4			1
4			1
4			0
4			0
4			0
4			0
4			0
4			0
4			0
4			0
4			0
4			0
4			0
1				1
1				1
1				1
1				1
1				1
1				1
1				1
1				1
1				1
1				1
1				1
1				1
1				1
1				1
1				1
1				1
1				1
1				1
1				1
1				1
1				1
1				1
1				1
2				1
2				1
2				1
2				1
2				1
2				1
2				1
2				1
2				1
2				1
2				1
2				1
2				1
2				1
2				1
2				1
2				1
2				1
2				1
2				1
2				1
2				1
2				1
2				1
2				1
2				1
2				1
2				1
2				1
2				1
2				1
3				1
3				1
3				1
3				1
3				1
3				1
3				1
3				1
3				1
3				1
3				1
3				1
1					1
1					1
1					1
1					1
1					1
1					1
1					1
1					1
2					1
2					1
2					1
2					1
2					1
2					1
2					1
2					1
2					1
2					1
2					1
2					1
2					1
2					1
2					1
2					1
2					1
2					1
3					1
3					1
3					1
3					1
3					1
3					1
3					1
3					1
3					1
3					1
4					1
4					1
4					1
4					1
4					0
4					0
4					0
4					0
4					0
4					0
4					0
4					0
4					0
4					0
4					0
4					0
4					0
4					0
4					0
4					0
4					0
4					0
1						1
1						1
1						1
1						1
1						1
1						1
1						1
1						1
1						1
1						1
1						1
1						1
1						1
2						1
2						1
2						1
2						1
2						1
2						1
2						1
2						1
2						1
2						1
2						1
2						1
2						1
2						1
2						1
2						1
2						1
2						1
3						1
3						1
3						1
3						1
3						1
3						1
4						1
4						1
4						1
4						1
4						1
4						0
4						0
4						0
4						0
4						0
4						0
4						0
4						0
4						0
4						0
4						0
1							1
1							1
1							1
1							1
1							1
1							1
1							1
1							1
1							1
1							1
2							1
2							1
2							1
2							1
2							1
2							1
2							1
2							1
2							1
2							1
2							1
2							1
2							1
2							1
2							1
2							1
2							1
2							1
2							1
2							1
2							1
3							1
3							1
3							1
3							1
3							1
3							1
3							1
3							1
3							1
3							1
3							1
4							0
4							0
4							0
4							0
4							0
4							0
4							0
4							0
4							0
4							0
4							0
4							0
4							0
4							0
